# Supplementary material for: Periodontitis and Pancreatic Cancer Risk: A Systematic Review, Meta-Analysis, and Trial Sequential Analysis
Source: J Clin Med. 2026 Apr 21;15(8):3154. doi: 10.3390/jcm15083154 (PMC13117432; doi:10.3390/jcm15083154)
Supplement: Supplementary file 1 [file jcm-15-03154-s001.zip]

Archive with 1 entries (1 files):
- jcm-4173974-supplementary.pdf
